# Supplementary material for: Laccase-Catalyzed Oxidation of Allylbenzene Derivatives: Towards a Green Equivalent of Ozonolysis
Source: Molecules. 2021 Oct 6;26(19):6053. doi: 10.3390/molecules26196053 (PMC8512103; doi:10.3390/molecules26196053)
Supplement: Supplementary file 1 [file molecules-26-06053-s001.zip]

Archive with 1 entries (1 files):
- molecules-1403768-SI.pdf
